# Supplementary material for: Effects of anti-diabetic medications on the teeth, oral soft and hard tissues, saliva, and implants: a scoping review
Source: BDJ Open. 2026 Jul 1;12:66. doi: 10.1038/s41405-026-00431-2 (PMC13324424; doi:10.1038/s41405-026-00431-2)
Supplement: Supplementary file 1 — List of excluded studies [file 41405_2026_431_MOESM1_ESM.xls]

## Sheet: csv-anti-diabe-set
	LIST OF EXCLUDED STUDIES
PMID	Title	Authors	Citation			Publication Year	DOI
21709707	Diabetes mellitus and periodontitis: a tale of two common interrelated diseases	Lalla E, Papapanou PN.	Nat Rev Endocrinol. 2011 Jun 28;7(12):738-48. doi: 10.1038/nrendo.2011.106.			2011	10.1038/nrendo.2011.106
37814261	Repurposing Metformin for periodontal disease management as a form of oral-systemic preventive medicine	Neves VCM, Satie Okajima L, Elbahtety E, Joseph S, Daly J, Menon A, Fan D, Volkyte A, Mainas G, Fung K, Dhami P, Pelegrine AA, Sharpe P, Nibali L, Ide M.	J Transl Med. 2023 Oct 10;21(1):655. doi: 10.1186/s12967-023-04456-1.			2023	10.1186/s12967-023-04456-1
39101670	Melatonin and Metformin Mitigate Doxorubicin-Induced Alveolar Bone Toxicity	Srivichit B, Thonusin C, Aeimlapa R, Arinno A, Chunchai T, Charoenphandhu N, Chattipakorn N, Chattipakorn SC.	J Dent Res. 2024 Aug;103(9):916-925. doi: 10.1177/00220345241261980. Epub 2024 Aug 5.			2024	10.1177/00220345241261980
34563662	Human periodontal ligament stem cells and hormesis: Enhancing cell renewal and cell differentiation	Calabrese EJ.	Pharmacol Res. 2021 Nov;173:105914. doi: 10.1016/j.phrs.2021.105914. Epub 2021 Sep 24.			2021	10.1016/j.phrs.2021.105914
37262929	Saliva insulin tracks plasma insulin across the day following high-carbohydrate and low-carbohydrate meals	Rafiei H, Omidian K, Chang CR, Little JP.	Appl Physiol Nutr Metab. 2023 Sep 1;48(9):700-709. doi: 10.1139/apnm-2023-0066. Epub 2023 Jun 1.			2023	10.1139/apnm-2023-0066
38565043	IGF2 promotes alveolar bone regeneration in murine periodontitis via inhibiting cGAS/STING-mediated M1 macrophage polarization	Wang T, Tang Y, Xia Y, Zhang Q, Cao S, Bie M, Kang F.	Int Immunopharmacol. 2024 May 10;132:111984. doi: 10.1016/j.intimp.2024.111984. Epub 2024 Apr 1.			2024	10.1016/j.intimp.2024.111984
6035819	The presence of immunologically reactive insulin in parotid saliva and its relation to changes in serum insulin concentration	Sweeney EA, Antoniades HN.	Vox Sang. 1967 Jul;13(1):54-6.			1967
35048037	Interplay Among the Oral Microbiome, Oral Cavity Conditions, the Host Immune Response, Diabetes Mellitus, and Its Associated-Risk Factors-An Overview	Negrini TC, Carlos IZ, Duque C, Caiaffa KS, Arthur RA.	Front Oral Health. 2021 Sep 9;2:697428. doi: 10.3389/froh.2021.697428. eCollection 2021.			2021	10.3389/froh.2021.697428
37760090	Influence of Reactive Oxygen Species on Wound Healing and Tissue Regeneration in Periodontal and Peri-Implant Tissues in Diabetic Patients	Buranasin P, Kominato H, Mizutani K, Mikami R, Saito N, Takeda K, Iwata T.	Antioxidants (Basel). 2023 Sep 21;12(9):1787. doi: 10.3390/antiox12091787.			2023	10.3390/antiox12091787
36459421	Serum and salivary adipsin levels and its association with insulin resistance in acne vulgaris patients	Albalwa K, Kenawy M, El-Fallah AA, Salem RM.	J Cosmet Dermatol. 2023 Apr;22(4):1354-1360. doi: 10.1111/jocd.15545. Epub 2022 Dec 2.			2023	10.1111/jocd.15545
3507647	Flow rate and organic constituents of whole saliva in insulin-dependent diabetic children and adolescents	Harrison R, Bowen WH.	Pediatr Dent. 1987 Dec;9(4):287-91.			1987
33426225	Dental pulp stem cells response on the nanotopography of scaffold to regenerate dentin-pulp complex tissue	Diana R, Ardhani R, Kristanti Y, Santosa P.	Regen Ther. 2020 Nov 7;15:243-250. doi: 10.1016/j.reth.2020.09.007. eCollection 2020 Dec.			2020	10.1016/j.reth.2020.09.007
31559522	Metformin prevents against oxidative stress-induced senescence in human periodontal ligament cells	Kuang Y, Hu B, Feng G, Xiang M, Deng Y, Tan M, Li J, Song J.	Biogerontology. 2020 Feb;21(1):13-27. doi: 10.1007/s10522-019-09838-x. Epub 2019 Sep 26.			2020	10.1007/s10522-019-09838-x
2975439	[Dental caries and the pH value of the saliva in children and juveniles with insulin-dependent diabetes]	Fetkowska-Mielnik K, Szymańska J.	Zahn Mund Kieferheilkd Zentralbl. 1988;76(8):805-7.			1988
5268172	The presence of glucose in gingival exudate and resting saliva of subjects with insulin-treated diabetes mellitus	Kjellman O.	Sven Tandlak Tidskr. 1970 Jan;63(1):11-9.			1970
38962452	Bridging the gap: exploring the causal relationship between metformin and tumors	Zhang Z, Wu W, Wu Z, He Y, Chang X, Deng S, Zhou R, Chen Y, Zhang H.	Front Genet. 2024 Jun 19;15:1397390. doi: 10.3389/fgene.2024.1397390. eCollection 2024.			2024	10.3389/fgene.2024.1397390
35939161	Insulin-like growth factor binding protein 5 accelerate the senescence of periodontal ligament stem cells	Li L, Wang H, Yu D, Wang Y, Zhao Y, Yang H, Cao Y, Cao Y.	Cell Tissue Bank. 2023 Mar;24(1):231-239. doi: 10.1007/s10561-022-10030-8. Epub 2022 Aug 8.			2023	10.1007/s10561-022-10030-8
5257943	Effect of adrenal cortical hormones and insulin on the alkaline phosphatase activity of alveolar bone in scorbutic guinea pigs	Akamura R, Tsunemitsu A, Matsumura T.	Arch Oral Biol. 1969 Jun;14(6):725-8. doi: 10.1016/0003-9969(69)90194-0.			1969	10.1016/0003-9969(69)90194-0
31749953	The Photomodulation Activity of Metformin Against Oral Microbiome	Afrasiabi S, Pourhajibagher M, Bahador A.	J Lasers Med Sci. 2019 Summer;10(3):241-250. doi: 10.15171/jlms.2019.39. Epub 2019 Jul 6.			2019	10.15171/jlms.2019.39
35722365	Peroxisome proliferator-activated receptor gamma preserves intracellular homeostasis of insulin-resistant periodontal ligament stem cells	Qian L, Yin X, Lan T, Lu Y.	Ann Transl Med. 2022 May;10(10):580. doi: 10.21037/atm-22-2207.			2022	10.21037/atm-22-2207
34715588	Insulin in the saliva of pigs: Validation of an automated assay and changes at different physiological conditions	Ortín-Bustillo A, Tvarijonaviciute A, Cerón JJ, Contreras-Aguilar MD, Martínez-Miró S, Martínez-Subiela S, Tecles F, Muñoz-Prieto A.	Res Vet Sci. 2021 Dec;141:110-115. doi: 10.1016/j.rvsc.2021.10.013. Epub 2021 Oct 20.			2021	10.1016/j.rvsc.2021.10.013
31981541	Identification of hyperglycemia-associated microbiota alterations in saliva and gingival sulcus	Wei YS, Hsiao YC, Su GW, Chang YR, Lin HP, Wang YS, Tsai YT, Liao EC, Chen HY, Chou HC, Ko ML, Kuo WH, Chang SJ, Cheng WC, Chan HL.	Arch Biochem Biophys. 2020 Mar 30;682:108278. doi: 10.1016/j.abb.2020.108278. Epub 2020 Jan 23.			2020	10.1016/j.abb.2020.108278
5275024	Secretion rate and buffering action of whole mixed saliva in subjects with insulin-treated diabetes mellitus	Kjellman O.	Odontol Revy. 1970;21(2):159-68.			1970
18151044	Observations on Lactobacillus counts and dental caries in mental patients during insulin coma therapy	PEARLMAN S, SPRAGUE WG, BEST RC.	J Dent Res. 1949 Jun;28(3):276-81. doi: 10.1177/00220345490280031101.			1949	10.1177/00220345490280031101
31809967	Comparison of salivary nitric oxide and oral health in diabetic patients with and without xerostomia	Afsaneh Abadi P, Koopaie M, Montazeri R.	Diabetes Metab Syndr. 2020 Jan-Feb;14(1):11-15. doi: 10.1016/j.dsx.2019.11.014. Epub 2019 Nov 25.			2020	10.1016/j.dsx.2019.11.014
32218402	The state of the oral health in patients with type 2 diabetes	Pawlowicz A, Tymczyna-Borowicz B, Ptasiewicz M.	Pol Merkur Lekarski. 2020 Feb 26;48(283):27-31.			2020
32202359	Odontogenesis and neuronal differentiation characteristics of periodontal ligament stem cells from beagle dog	Li X, Liao D, Sun G, Chu H.	J Cell Mol Med. 2020 May;24(9):5146-5151. doi: 10.1111/jcmm.15158. Epub 2020 Mar 23.			2020	10.1111/jcmm.15158
38745820	Effectiveness of Oral Health Education and Interventions in Improving Oral Health Outcomes in Type II Diabetes Mellitus Patients: A Prospective Study	S S, R S.	Cureus. 2024 Apr 14;16(4):e58227. doi: 10.7759/cureus.58227. eCollection 2024 Apr.			2024	10.7759/cureus.58227
37358734	Advances in combined application of dental stem cells and small-molecule drugs in regenerative medicine	Zheng Z, Tang S, Yang T, Wang X, Ding G.	Hum Cell. 2023 Sep;36(5):1620-1637. doi: 10.1007/s13577-023-00943-1. Epub 2023 Jun 26.			2023	10.1007/s13577-023-00943-1
31575381	Diet-induced Generalized Periodontitis in Lewis Rats	Messer JG, La S, Kipp DE, Castillo EJ, Yarrow JF, Jorgensen M, Wnek RD, Kimmel DB, Aguirre JI.	Comp Med. 2019 Oct 1;69(5):384-400. doi: 10.30802/AALAS-CM-18-000113. Epub 2019 Oct 1.			2019	10.30802/AALAS-CM-18-000113
28725138	Comparative assessment of saliva and plasma for drug bioavailability and bioequivalence studies in humans	Idkaidek NM.	Saudi Pharm J. 2017 Jul;25(5):671-675. doi: 10.1016/j.jsps.2016.10.002. Epub 2016 Oct 17.			2017	10.1016/j.jsps.2016.10.002
1962010	[Insulin deficiency impairs procollagen synthesis in osteoblasts and periodontal ligament fibroblasts]	Sasaki T, Haneda K.	Showa Shigakkai Zasshi. 1991 Mar;11(1):28-37.			1991
36627777	Use of Saliva to Assess the Adherence to Treatment with Oral Hypoglycemic Agents in Patients with Type 2 Diabetes	de Faria Baltazar H, Fonseca FLA, Castelo PM, da Costa Aguiar Alves B, Gascón T, da Veiga GL, Pereira EC.	Endocr Metab Immune Disord Drug Targets. 2023;23(8):1068-1076. doi: 10.2174/1871530323666230110123143.			2023	10.2174/1871530323666230110123143
36299624	Periodontitis induced by Porphyromonas gingivalis drives impaired glucose metabolism in mice	Kang N, Zhang Y, Xue F, Duan J, Chen F, Cai Y, Luan Q.	Front Cell Infect Microbiol. 2022 Oct 10;12:998600. doi: 10.3389/fcimb.2022.998600. eCollection 2022.			2022	10.3389/fcimb.2022.998600
37029007	Evaluation of oral health in different types of diabetes mellitus: A cross-sectional retrospective study	Tarım BA, Arıcan B.	Prim Care Diabetes. 2023 Jun;17(3):278-282. doi: 10.1016/j.pcd.2023.04.002. Epub 2023 Apr 5.			2023	10.1016/j.pcd.2023.04.002
14278185	PERIODONTAL LESIONS IN HYPERCITRICEMIA: EFFECT OF INSULIN AND SOME ACONITASE-ACTIVATING SUBSTANCES ON THE BLOOD CITRIC-ACID LEVEL AND THE PERIODONTAL TISSUES	SUZUKI T, TSUNEMITSU A, FOSDICK LS.	J Dent Res. 1965 Mar-Apr;44:309-13. doi: 10.1177/00220345650440020201.			1965	10.1177/00220345650440020201
37021230	Expression of advanced glycation end products and receptors in gingival tissues of patients with noninsulin-dependent diabetes mellitus-associated periodontitis	Chang YH, Huang CL, Hsieh AT, Jao CA, Lu HK.	J Dent Sci. 2023 Apr;18(2):689-695. doi: 10.1016/j.jds.2022.10.019. Epub 2022 Nov 2.			2023	10.1016/j.jds.2022.10.019
265805	[Correlation between pathological changes in the oral cavity and the level of immunoreactive insulin in diabetic children]	Serafinowska A, Walczak M, Piontek E.	Czas Stomatol. 1977 Apr;30(4):301-2.			1977
36064533	Metformin pre-treatment of stem cells from human exfoliated deciduous teeth promotes migration and angiogenesis of human umbilical vein endothelial cells for tissue engineering	Deng S, Lei T, Chen H, Zheng H, Xiao Z, Cai S, Hang Z, Xiong W, Yu Y, Zhang X, Yang Y, Bi W, Du H.	Cytotherapy. 2022 Nov;24(11):1095-1104. doi: 10.1016/j.jcyt.2022.07.003. Epub 2022 Sep 5.			2022	10.1016/j.jcyt.2022.07.003
9527565	Non-insulin dependent diabetes mellitus and alveolar bone loss progression over 2 years	Taylor GW, Burt BA, Becker MP, Genco RJ, Shlossman M, Knowler WC, Pettitt DJ.	J Periodontol. 1998 Jan;69(1):76-83. doi: 10.1902/jop.1998.69.1.76.			1998	10.1902/jop.1998.69.1.76
22834984	Effects of insulin-like growth factor I on alveolar bone remodeling in diabetic rats	Fang Y, Wang LP, Du FL, Liu WJ, Ren GL.	J Periodontal Res. 2013 Apr;48(2):144-50. doi: 10.1111/j.1600-0765.2012.01512.x. Epub 2012 Jul 27.			2013	10.1111/j.1600-0765.2012.01512.x
27787519	Metformin protects against apoptosis and senescence in nucleus pulposus cells and ameliorates disc degeneration in vivo	Chen D, Xia D, Pan Z, Xu D, Zhou Y, Wu Y, Cai N, Tang Q, Wang C, Yan M, Zhang JJ, Zhou K, Wang Q, Feng Y, Wang X, Xu H, Zhang X, Tian N.	Cell Death Dis. 2016 Oct 27;7(10):e2441. doi: 10.1038/cddis.2016.334.			2016	10.1038/cddis.2016.334
34740808	Effects of type 2 diabetes and metformin on salivary microbiota in patients with chronic periodontitis	Gu M, Wang P, Xiang S, Xu D, Jin C, Jiang Z, Hu N.	Microb Pathog. 2021 Dec;161(Pt B):105277. doi: 10.1016/j.micpath.2021.105277. Epub 2021 Nov 3.			2021	10.1016/j.micpath.2021.105277
1526105	Oral health and oral health behaviour in a population of diabetic outpatient clinic attenders	Jones RB, McCallum RM, Kay EJ, Kirkin V, McDonald P.	Community Dent Oral Epidemiol. 1992 Aug;20(4):204-7. doi: 10.1111/j.1600-0528.1992.tb01717.x.			1992	10.1111/j.1600-0528.1992.tb01717.x
34667381	A pilot study on glycemia and insulin resistance in patients with severe periodontitis	George AK, Narayan V, Kurian N, Joseph AE, Anil S.	J Indian Soc Periodontol. 2021 Sep-Oct;25(5):393-398. doi: 10.4103/jisp.jisp_419_20. Epub 2021 Aug 30.			2021	10.4103/jisp.jisp_419_20
32634783	Changes of saliva microbiota in the onset and after the treatment of diabetes in patients with periodontitis	Yang Y, Liu S, Wang Y, Wang Z, Ding W, Sun X, He K, Feng Q, Zhang X.	Aging (Albany NY). 2020 Jul 7;12(13):13090-13114. doi: 10.18632/aging.103399. Epub 2020 Jul 7.			2020	10.18632/aging.103399
30465181	Novel metformin-containing resin promotes odontogenic differentiation and mineral synthesis of dental pulp stem cells	Wang S, Xia Y, Ma T, Weir MD, Ren K, Reynolds MA, Shu Y, Cheng L, Schneider A, Xu HHK.	Drug Deliv Transl Res. 2019 Feb;9(1):85-96. doi: 10.1007/s13346-018-00600-3.			2019	10.1007/s13346-018-00600-3		NIHMS1524837
14764280	Periodontal disease and diabetes mellitus	Pucher J, Stewart J.	Curr Diab Rep. 2004 Feb;4(1):46-50. doi: 10.1007/s11892-004-0011-y.			2004	10.1007/s11892-004-0011-y
34751188	Type 1 Diabetic Patients After Simultaneous Pancreas and Kidney Transplantation Have Less Intense Periodontal Inflammation Compared to Kidney Recipients Treated with Insulin	Musiał M, Wiench R, Kolonko A, Choręza P, Świętochowska E, Niedzielski D, Machorowska-Pieniążęk A, Skaba D, Więcek A, Owczarek AJ, Niedzielska I, Król R, Ziaja J.	Ann Transplant. 2021 Nov 9;26:e932426. doi: 10.12659/AOT.932426.			2021	10.12659/AOT.932426
34587895	Synergistic effects of silver ions and metformin against enterococcus faecalis under high-glucose conditions in vitro	Wu X, Fan W, Fan B.	BMC Microbiol. 2021 Sep 29;21(1):261. doi: 10.1186/s12866-021-02291-2.			2021	10.1186/s12866-021-02291-2
36271309	Insulin-producing cell clusters derived from human gingival mesenchymal stem cells as a model for diabetes research	Kharat A, Sanap A, Kheur S, Shekatkar M, Bhonde R.	Mol Biol Rep. 2022 Dec;49(12):11973-11982. doi: 10.1007/s11033-022-08008-6. Epub 2022 Oct 21.			2022	10.1007/s11033-022-08008-6
2740832	Dental care habits and knowledge of oral health in insulin-dependent diabetics	Thorstensson H, Falk H, Hugoson A, Kuylenstierna J.	Scand J Dent Res. 1989 Jun;97(3):207-15. doi: 10.1111/j.1600-0722.1989.tb01604.x.			1989	10.1111/j.1600-0722.1989.tb01604.x
24192072	Role of insulin sensitivity and beta cell function in the development of periodontal disease in adults without diabetes	Timonen P, Saxlin T, Knuuttila M, Suominen AL, Jula A, Tervonen T, Ylöstalo P.	J Clin Periodontol. 2013 Dec;40(12):1079-86. doi: 10.1111/jcpe.12162.			2013	10.1111/jcpe.12162
34008748	Recombinant human insulin-like growth factor-1 promotes osteoclast formation and accelerates orthodontic tooth movement in rats	Peng JX, Guan XY, Li GH, Zhong JL, Song JK, Xiao LL, Jin SH, Liu JG.	J Appl Oral Sci. 2021 May 14;29:e20200791. doi: 10.1590/1678-7757-2020-0791. eCollection 2021.			2021	10.1590/1678-7757-2020-0791
34938041	Type 1 diabetes mellitus and oral health: assessment of coronal and root caries	Bueno CRE, Sumida DH, Duarte MAH, Ordinola-Zapata R, Azuma MM, Guimarães G, Pinheiro TN, Cintra LTA.	Saudi Dent J. 2021 Dec;33(8):987-996. doi: 10.1016/j.sdentj.2021.07.004. Epub 2021 Jul 14.			2021	10.1016/j.sdentj.2021.07.004
11774666	Pharmacokinetics of metformin after intravenous and oral administration to man	Zhang J, Hussian ZM.	Zhonghua Kou Qiang Yi Xue Za Zhi. 1998 Jan;33(1):10-2.			1998
499320	Effects of Targeted Delivery of Metformin and Dental Pulp Stem Cells on Osteogenesis via Demineralized Dentin Matrix under High Glucose Conditions	Pentikäinen PJ, Neuvonen PJ, Penttilä A.	Eur J Clin Pharmacol. 1979 Sep;16(3):195-202. doi: 10.1007/BF00562061.			1979	10.1007/BF00562061
33455311	Dental caries and bacterial load in saliva and dental biofilm of type 1 diabetics on continuous subcutaneous insulin infusion	Gao X, Qin W, Chen L, Fan W, Ma T, Schneider A, Yang M, Obianom ON, Chen J, Weir MD, Shu Y, Zhao L, Lin Z, Xu HHK.	ACS Biomater Sci Eng. 2020 Apr 13;6(4):2346-2356. doi: 10.1021/acsbiomaterials.0c00124. Epub 2020 Mar 24.			2020	10.1021/acsbiomaterials.0c00124
34557264	Effects of Bioactive Compounds on Odontogenic Differentiation and Mineralization	Maciejczyk M, Pawlukianiec C, Żendzian-Piotrowska M, Ładny JR, Zalewska A.	Oxid Med Cell Longev. 2021 Sep 9;2021:3734252. doi: 10.1155/2021/3734252. eCollection 2021.			2021	10.1155/2021/3734252
28033065	Salivary insulin in normal and type I diabetic subjects	Phung S, Lee C, Hong C, Song M, Yi JK, Stevenson RG, Kang MK, Shin KH, Park NH, Kim RH.	J Dent Res. 2017 Jan;96(1):107-115. doi: 10.1177/0022034516675152. Epub 2016 Oct 25.			2017	10.1177/0022034516675152
3042316	Type 1 diabetes mellitus and oral health: assessment of tooth loss and edentulism	Pasic J, Pickup JC.	Diabetes Care. 1988 Jun;11(6):489-94. doi: 10.2337/diacare.11.6.489.			1988	10.2337/diacare.11.6.489
9729758	Impact of metformin on disease control and survival in patients with head and neck cancer: a retrospective cohort study	Moore PA, Weyant RJ, Mongelluzzo MB, Myers DE, Rossie K, Guggenheimer J, Hubar H, Block HM, Orchard T.	J Public Health Dent. 1998 Spring;58(2):135-42. doi: 10.1111/j.1752-7325.1998.tb02498.x.			1998	10.1111/j.1752-7325.1998.tb02498.x
31345259	Molecular mechanisms involved in the bidirectional relationship between diabetes mellitus and periodontal disease	Lee DJ, McMullen CP, Foreman A, Huang SH, Lu L, Xu W, de Almeida JR, Liu G, Bratman SV, Goldstein DP.	J Otolaryngol Head Neck Surg. 2019 Jul 25;48(1):34. doi: 10.1186/s40463-019-0348-5.			2019	10.1186/s40463-019-0348-5
2442029	Periodontal ligament cells from insulin-dependent diabetics exhibit altered alkaline phosphatase activity in response to growth factors	Zebrowski EJ, Singh TA, Brunka JR, Dowse CM, Gaschuetz HH.	Exp Pathol. 1987;31(4):231-41. doi: 10.1016/s0232-1513(87)80007-5.			1987	10.1016/s0232-1513(87)80007-5
10440634	Human periodontitis-associated salivary microbiome affects the immune response of diabetic mice	Hobbs HC, Rowe DJ, Johnson PW.	J Periodontol. 1999 Jul;70(7):736-42. doi: 10.1902/jop.1999.70.7.736.			1999	10.1902/jop.1999.70.7.736
35958276	Vascular changes in the gingiva of young insulin dependent diabetics	He J, Shen X, Fu D, Yang Y, Xiong K, Zhao L, Xie H, Pelekos G, Li Y.	J Oral Microbiol. 2022 Aug 4;14(1):2107814. doi: 10.1080/20002297.2022.2107814. eCollection 2022.			2022	10.1080/20002297.2022.2107814
3509567	[Effect of metformin combined with DPP-4 inhibitor on alveolar bone density in patients with type 2 diabetes mellitus and chronic periodontitis] in chinese	Faizuddin M, Prakasam MK, Khan KA.	J Indian Dent Assoc. 1987 Jun-Sep;59(6,7,8,9):176-8.			1987
30945296	Metformin ameliorates experimental diabetic periodontitis independently of mammalian target of rapamycin (mTOR) inhibition by reducing NIMA-related kinase 7 (Nek7) expression	Zhou X, Zhang P, Wang Q, Ji N, Xia S, Ding Y, Wang Q.	J Periodontol. 2019 Sep;90(9):1032-1042. doi: 10.1002/JPER.18-0528. Epub 2019 Jul 1.			2019	10.1002/JPER.18-0528
28253297	Salivary inflammatory markers and microbiome in normoglycemic lean and obese children compared to obese children with type 2 diabetes	Janem WF, Scannapieco FA, Sabharwal A, Tsompana M, Berman HA, Haase EM, Miecznikowski JC, Mastrandrea LD.	PLoS One. 2017 Mar 2;12(3):e0172647. doi: 10.1371/journal.pone.0172647. eCollection 2017.			2017	10.1371/journal.pone.0172647
37711153	Metformin-induced activation of Ca(2+) signaling prevents immune infiltration/pathology in Sjogren's syndrome-prone mouse models	Nascimento Da Conceicao V, Sun Y, Chai X, Ambrus JL, Mishra BB, Singh BB.	J Transl Autoimmun. 2023 Sep 9;7:100210. doi: 10.1016/j.jtauto.2023.100210. eCollection 2023 Dec.			2023	10.1016/j.jtauto.2023.100210
2027059	Manifestations of insulin-dependent diabetes mellitus in the periodontium of young Brazilian patients	Novaes AB Jr, Pereira AL, de Moraes N, Novaes AB.	J Periodontol. 1991 Feb;62(2):116-22. doi: 10.1902/jop.1991.62.2.116.			1991	10.1902/jop.1991.62.2.116
31217919	Clinical and radiographic evaluation of applying 1% metformin biofilm with plasma rich in growth factor (PRGF) for treatment of two-wall intrabony periodontal defects: A randomized clinical trial	Khalifehzadeh S, Haghanifar S, Jenabian N, Kazemi S, Hajiahmadi M.	J Dent Res Dent Clin Dent Prospects. 2019 Winter;13(1):51-56. doi: 10.15171/joddd.2019.008. Epub 2019 Apr 24.			2019	10.15171/joddd.2019.008
9150037	Manifestations of insulin-dependent diabetes mellitus in the periodontium of young Brazilian patients. A 10-year follow-up study	Novaes AB Jr, Silva MA, Batista EL Jr, dos Anjos BA, Novaes AB, Pereira AL.	J Periodontol. 1997 Apr;68(4):328-34. doi: 10.1902/jop.1997.68.4.328.			1997	10.1902/jop.1997.68.4.328
12640745	The effects of high levels of glucose and insulin on type I collagen synthesis in mature human odontoblasts and pulp tissue in vitro	Välikangas L, Pekkala E, Larmas M, Risteli J, Salo T, Tjäderhane L.	Adv Dent Res. 2001 Aug;15:72-5. doi: 10.1177/08959374010150011801.			2001	10.1177/08959374010150011801
28103701	Metformin Prevents the Progression of Dysplastic Mucosa of the Head and Neck to Carcinoma in Nondiabetic Patients	Lerner MZ, Mor N, Paek H, Blitzer A, Strome M.	Ann Otol Rhinol Laryngol. 2017 Apr;126(4):340-343. doi: 10.1177/0003489416688478. Epub 2017 Jan 19.			2017	10.1177/0003489416688478
3489277	Oral health of patients with insulin-dependent diabetes mellitus	Tenovuo J, Alanen P, Larjava H, Viikari J, Lehtonen OP.	Scand J Dent Res. 1986 Aug;94(4):338-46. doi: 10.1111/j.1600-0722.1986.tb01772.x.			1986	10.1111/j.1600-0722.1986.tb01772.x
9638701	Caries in patients with non-insulin-dependent diabetes mellitus	Collin HL, Uusitupa M, Niskanen L, Koivisto AM, Markkanen H, Meurman JH.	Oral Surg Oral Med Oral Pathol Oral Radiol Endod. 1998 Jun;85(6):680-5. doi: 10.1016/s1079-2104(98)90035-x.			1998	10.1016/s1079-2104(98)90035-x
28865505	[Prevalence of Dental Caries in Patients with Type 1 Diabetes Mellitus Treated with Multiple Insulin Injections and that of Individuals without Diabetes]	Machado D, Coelho A, Paula A, Caramelo F, Carrilho F, Barros L, Batista C, Melo M, Ferreira MM, Carrilho E.	Acta Med Port. 2017 May 31;30(5):402-408. doi: 10.20344/amp.8050. Epub 2017 May 31.			2017	10.20344/amp.8050
8089238	Impaired early bone formation in periodontal fenestration defects in dogs following application of insulin-like growth factor (II). Basic fibroblast growth factor and transforming growth factor beta 1	Selvig KA, Wikesjö UM, Bogle GC, Finkelman RD.	J Clin Periodontol. 1994 Jul;21(6):380-5. doi: 10.1111/j.1600-051x.1994.tb00733.x.			1994	10.1111/j.1600-051x.1994.tb00733.x
8171060	Effect of chronic insulin administration on mouse parotid and submandibular gland function	Wang PL, Purushotham KR, Humphreys-Beher MG.	Proc Soc Exp Biol Med. 1994 Apr;205(4):353-61. doi: 10.3181/00379727-205-43718.			1994	10.3181/00379727-205-43718
11189293	[The effects of transforming growth factor-beta and insulin on proliferation of human periodontal ligament cells]	Wu Z, Dong G, Wan L.	Zhonghua Kou Qiang Yi Xue Za Zhi. 1997 Sep;32(5):300-2.			1997
1936354	[Caries status in diabetic patients]	Albrecht M, Bánóczy J, Dinya E, Tamás G Jr.	Fogorv Sz. 1991 Sep;84(9):267-74.			1991
16859022	[Occurrence of oral subclinical infections in insulin treated diabetics]	Chomicz L, Szubińska D, Piekarczyk J, Wojtowicz A, Piekarczyk B, Starościak B, Fiedor P.	Wiad Parazytol. 2004;50(2):177-80.			2004
12539397	[Effects of insulin and transforming growth factor-beta on alkaline phosphatase activity and total protein content in human periodontal ligament cells]	Dong G, Wu Z, Wang Q, Zhou Y.	Hua Xi Kou Qiang Yi Xue Za Zhi. 2001 Jun;19(3):146-8.			2001
3292086	Salivary immunoreactive insulin: a new entry in clinical chemistry?	Marchetti P, Grossi C, Giannarelli R, Masoni A, Cristofani R, Giannecchini M, Navales R.	Clin Chem. 1988 Jul;34(7):1478-80.			1988
21776842	[The effect of insulin-like growth factor-I on the proliferation and alkaline phosphatase activity of human periodontal ligament cells under three-dimensional culture system]	Li Y, Niu ZY, Tang CH, Bao B, Shi TP, Si SY.	Hua Xi Kou Qiang Yi Xue Za Zhi. 2011 Jun;29(3):229-32.			2011
2200872	[Effect of insulin dependence on the periodontium: clinical study]	Vechis-Bon S.	J Parodontol. 1990 Feb;9(1):65-72.			1990
1505451	Insulin-like growth factor-I supports formation and activation of osteoclasts	Mochizuki H, Hakeda Y, Wakatsuki N, Usui N, Akashi S, Sato T, Tanaka K, Kumegawa M.	Endocrinology. 1992 Sep;131(3):1075-80. doi: 10.1210/endo.131.3.1505451.			1992	10.1210/endo.131.3.1505451
34533832	Clinico-radiographic comparative evaluation of 1% metformin gel plus platelet-rich fibrin over platelet-rich fibrin alone in the treatment of Grade II furcation defects: A randomized controlled double-blind clinical trial	Swami RK, Kolte AP, Kolte RA.	J Periodontol. 2022 May;93(5):644-655. doi: 10.1002/JPER.21-0233. Epub 2021 Nov 12.			2022	10.1002/JPER.21-0233
38936456	Efficacy of adjunctive local periodontal treatment for type 2 diabetes mellitus patients with periodontitis: A systematic review and network meta-analysis	Lin SY, Sun JS, Lin IP, Hung MC, Chang JZ.	J Dent. 2024 Sep;148:105212. doi: 10.1016/j.jdent.2024.105212. Epub 2024 Jun 25.			2024	10.1016/j.jdent.2024.105212
30962800	Dental status in a group of adult diabetic patients	Verhulst MJL, Loos BG, Gerdes VEA, Teeuw WJ.	Front Endocrinol (Lausanne). 2019 Feb 18;10:56. doi: 10.3389/fendo.2019.00056. eCollection 2019.			2019	10.3389/fendo.2019.00056
8558398	The influence of insulin-like growth factor (IGF) on C19 steroid conversions by human gingiva and in cultured gingival fibroblasts	Kasasa S, Soory M.	J Periodontol. 1995 Nov;66(11):966-72. doi: 10.1902/jop.1995.66.11.966.			1995	10.1902/jop.1995.66.11.966
26464864	The Influence of Insulin Dependent Diabetes Mellitus on Dental Caries and Salivary Flow	Gupta VK, Malhotra S, Sharma V, Hiremath SS.	Int J Chronic Dis. 2014;2014:790898. doi: 10.1155/2014/790898. Epub 2014 Oct 14.			2014	10.1155/2014/790898
32077489	Association between periodontitis and systemic medication intake: A case-control study	Wang IC, Askar H, Ghassib I, Wang CW, Wang HL.	J Periodontol. 2020 Oct;91(10):1245-1255. doi: 10.1002/JPER.19-0593. Epub 2020 Mar 5.			2020	10.1002/JPER.19-0593
35674294	Insulin growth factor binding protein-3 enhances dental implant osseointegration against methylglyoxal-induced bone deterioration in a rat model	Mohammadi A, Dehkordi NR, Mahmoudi S, Rafeie N, Sabri H, Valizadeh M, Poorsoleiman T, Jafari A, Mokhtari A, Khanjarani A, Salimi Y, Mokhtari M, Deravi N.	Curr Rev Clin Exp Pharmacol. 2023;19(1):42-60. doi: 10.2174/2772432817666220607114559.			2023	10.2174/2772432817666220607114559
21848608	Expression of toll-like receptors 2, 4 and 9 is increased in gingival tissue from patients with type 2 diabetes and chronic periodontitis	Rojo-Botello NR, García-Hernández AL, Moreno-Fierros L.	J Periodontal Res. 2012 Feb;47(1):62-73. doi: 10.1111/j.1600-0765.2011.01405.x. Epub 2011 Aug 17.			2012	10.1111/j.1600-0765.2011.01405.x
33342206	Insight of the interrelationship and association mechanism between periodontitis and diabetes mellitus	Ouquerke A, Blulel J.	J Biol Regul Homeost Agents. 2020 Dec 14;35(1(Suppl 1)). Online ahead of print.			2020
26511181	INSULIN ACTIVITY ON DENTAL PULP STEM CELL DIFFERENTIATION: AN IN VITRO STUDY	Lauritano D, Avantaggiato A, Candotto V, Cura F, Gaudio RM, Martinelli M, Palmieri A.	J Biol Regul Homeost Agents. 2015 Jul-Sep;29(3 Suppl 1):48-53.			2015
7638766	Periodontal disease in adult insulin-dependent diabetics	Thorstensson H.	Swed Dent J Suppl. 1995;107:1-68.			1995
39849611	Dental pulp stem cell-derived intracellular vesicles prevent orthodontic relapse by inhibiting PI3K/Akt/NF-κB-mediated osteoclast activity	Peng B, Li Z, Cheng Y, Jiang H, Ye Q, Han G.	Stem Cell Res Ther. 2025 Jan 23;16(1):22. doi: 10.1186/s13287-025-04146-3.			2025	10.1186/s13287-025-04146-3
30028236	Regeneration of insulin-producing islets from dental pulp stem cells using a 3D culture system	Yagi Mendoza H, Yokoyama T, Tanaka T, Ii H, Yaegaki K.	Regen Med. 2018 Sep;13(6):673-687. doi: 10.2217/rme-2018-0074. Epub 2018 Jul 20.			2018	10.2217/rme-2018-0074
35933589	The effect of diabetes mellitus on endodontic treatment outcome: data from an electronic patient record	Todescan SMC, Schroth RJ, Dean H, Wicklow B, Michel-Crosato E, Sellers E.	J Periodontol. 2023 Feb;94(2):174-183. doi: 10.1002/JPER.21-0226. Epub 2022 Nov 9.			2023	10.1002/JPER.21-0226
36276721	The Effect of Diabetes Mellitus Type I on Periodontal and Dental Status	Jolic M, Sharma S, Palmquist A, Shah FA.	Heliyon. 2022 Oct 3;8(10):e10844. doi: 10.1016/j.heliyon.2022.e10844. eCollection 2022 Oct.			2022	10.1016/j.heliyon.2022.e10844
35859767	Characterization of the oral microbiome of children with type 1 diabetes in the acute and chronic phases	Yuan X, Wu J, Chen R, Chen Z, Su Z, Ni J, Zhang M, Sun C, Zhang F, Liu Y, He J, Zhang L, Luo F, Wang R.	J Oral Microbiol. 2022 Jul 11;14(1):2094048. doi: 10.1080/20002297.2022.2094048. eCollection 2022.			2022	10.1080/20002297.2022.2094048
11732737	Interleukin-1 beta levels in gingival crevicular fluid in type 2 diabetes mellitus and adult periodontitis	Bulut U, Develioglu H, Taner IL, Berker E.	J Oral Sci. 2001 Sep;43(3):171-7. doi: 10.2334/josnusd.43.171.			2001	10.2334/josnusd.43.171
25240081	Periodontal condition and microbiology of healthy and diseased periodontal pockets in type 1 diabetes mellitus patients	Lula EC, Ribeiro CC, Hugo FN, Alves CM, Silva AA.	Am J Clin Nutr. 2014 Oct;100(4):1182-7. doi: 10.3945/ajcn.114.089656. Epub 2014 Aug 13.			2014	10.3945/ajcn.114.089656
11887455	Cross-sectional analysis of different variables of patients with non-insulin dependent diabetes and their periodontal status	Iacopino AM.	Ann Periodontol. 2001 Dec;6(1):125-37. doi: 10.1902/annals.2001.6.1.125.			2001	10.1902/annals.2001.6.1.125
14535054	Local application of IGF1 on dental pulp mechanically exposed; in vivo study on rabbit	Haddad M, Lefranc G, Aftimos G.	Bull Group Int Rech Sci Stomatol Odontol. 2003 Jan-Apr;45(1):12-7.			2003
1753324	Effects of the platelet-derived growth factor/insulin-like growth factor-I combination on bone regeneration around titanium dental implants. Results of a pilot study in beagle dogs	Lynch SE, Buser D, Hernandez RA, Weber HP, Stich H, Fox CH, Williams RC.	J Periodontol. 1991 Nov;62(11):710-6. doi: 10.1902/jop.1991.62.11.710.			1991	10.1902/jop.1991.62.11.710
25388971	Insulin-like growth factor 1 can promote proliferation and osteogenic differentiation of human dental pulp stem cells via mTOR pathway	Feng X, Huang D, Lu X, Feng G, Xing J, Lu J, Xu K, Xia W, Meng Y, Tao T, Li L, Gu Z.	Dev Growth Differ. 2014 Dec;56(9):615-24. doi: 10.1111/dgd.12179. Epub 2014 Nov 11.			2014	10.1111/dgd.12179
33800850	Periodontal disease and NIDDM in Pima Indians	Pérez-Ros P, Navarro-Flores E, Julián-Rochina I, Martínez-Arnau FM, Cauli O.	Diagnostics (Basel). 2021 Mar 6;11(3):453. doi: 10.3390/diagnostics11030453.			2021	10.3390/diagnostics11030453
38406163	Evaluating Tumor Necrosis Factor (TNF)-Alpha Pro-inflammatory Cytokines in Healthy and Oral Squamous Cell Carcinoma Patients With and Without Diabetes	Azimudin R, Palati S, R P.	Cureus. 2024 Jan 24;16(1):e52890. doi: 10.7759/cureus.52890. eCollection 2024 Jan.			2024	10.7759/cureus.52890
18269934	IGF-I protects human oral buccal mucosal epithelial cells from sodium nitroprusside-induced apoptosis via PI3-kinase	Brady G, Crean SJ, Lorenzon A, Kapas S.	Growth Horm IGF Res. 2008 Aug;18(4):298-306. doi: 10.1016/j.ghir.2007.11.006. Epub 2008 Feb 12.			2008	10.1016/j.ghir.2007.11.006
36985242	Oral Microbiota in Children and Adolescents with Type 1 Diabetes Mellitus: Novel Insights into the Pathogenesis of Dental and Periodontal Disease	Carelli M, Maguolo A, Zusi C, Olivieri F, Emiliani F, De Grandi G, Unali I, Zerman N, Signoretto C, Maffeis C.	Microorganisms. 2023 Mar 6;11(3):668. doi: 10.3390/microorganisms11030668.			2023	10.3390/microorganisms11030668
31400542	Regulation of IGF-I by IGFBP3 and IGFBP5 during odontoblast differentiation in mice	Aizawa C, Saito K, Ohshima H.	J Oral Biosci. 2019 Sep;61(3):157-162. doi: 10.1016/j.job.2019.07.001. Epub 2019 Aug 7.			2019	10.1016/j.job.2019.07.001
34294423	Evaluating the osteogenic potential of insulin-like growth factor-1 microspheres on osteoblastic activity around dental implants in patients with type 2 diabetes mellitus using bone scintigraphy: A split-mouth randomized controlled trial	Raju K, Mani UM, Vaidyanathan AK.	J Prosthet Dent. 2023 Apr;129(4):561-565. doi: 10.1016/j.prosdent.2021.06.016. Epub 2021 Jul 20.			2023	10.1016/j.prosdent.2021.06.016
23633768	Prevalence and severity of periodontal disease in type 2 diabetes mellitus (non-insulin-dependent diabetes mellitus) patients in Bangalore city: An epidemiological study	Apoorva SM, Sridhar N, Suchetha A.	J Indian Soc Periodontol. 2013 Jan;17(1):25-9. doi: 10.4103/0972-124X.107470.			2013	10.4103/0972-124X.107470
8526802	Insulin-like growth factor-1 promotes the proliferation and odontoblastic differentiation of human dental pulp cells under high glucose conditions	Kawase T, Orikasa M, Ogata S, Burns DM.	Arch Oral Biol. 1995 Oct;40(10):921-9. doi: 10.1016/0003-9969(95)00061-s.			1995	10.1016/0003-9969(95)00061-s
9823114	The behaviour and proliferation of human dental pulp cell strains in vitro, and their response to the application of platelet-derived growth factor-BB and insulin-like growth factor-1	Denholm IA, Moule AJ, Bartold PM.	Int Endod J. 1998 Jul;31(4):251-8. doi: 10.1046/j.1365-2591.1998.00161.x.			1998	10.1046/j.1365-2591.1998.00161.x
36942143	Prevalence and factors associated with periodontal disease in patients with diabetes mellitus attending Kiruddu National Referral Hospital, Uganda	Kiryowa HM, Munabi IG, Buwembo W, Rwenyonyi CM, Kaddumukasa M, Sabakaki EM.	Pan Afr Med J. 2022 Dec 23;43:202. doi: 10.11604/pamj.2022.43.202.35971. eCollection 2022.			2022	10.11604/pamj.2022.43.202.35971
36259241	Preclinical study for the treatment of diabetes mellitus using β-like cells derived from human dental pulp stem cells	Inada R, Mendoza HY, Tanaka T, Horie T, Satomi T.	Regen Med. 2022 Dec;17(12):905-913. doi: 10.2217/rme-2022-0092. Epub 2022 Oct 19.			2022	10.2217/rme-2022-0092
36558969	Effect of Anti-Diabetic Medications on Dental Implants: A Scoping Review of Animal Studies and Their Relevance to Humans		Pharmaceuticals (Basel). 2022 Dec 5;15(12):1518. doi: 10.3390/ph15121518.			2022	doi: 10.3390/ph15121518.
35255380	Effects of vascular endothelial growth factor and insulin growth factor‑1 on proliferation, migration, osteogenesis and vascularization of human carious dental pulp stem cells	Vaithinathan Selvaraju 1, Jeganathan R Babu 2, Thangiah Geetha 3	Cytokine . 2022 May:153:155843. doi: 10.1016/j.cyto.2022.155843.			2022	https://doi.org/10.1016/j.cyto.2022.155843
25450824	"Diabetes and gum disease: the diabolic duo"	Manoj Kumar 1, Lora Mishra 2, Rinkee Mohanty 3, Rashmita Nayak 3	Diabetes Metab Syndr . 2014 Oct-Dec;8(4):255-8. doi: 10.1016/j.dsx.2014.09.022.			2014	doi: 10.1016/j.dsx.2014.09.022.
36299624	Periodontitis induced by Porphyromonas gingivalis drives impaired glucose metabolism in mice	Ni Kang 1 2, Yong Zhang 3, Fei Xue 3, Jinyu Duan 3, Fan Chen 4, Yu Cai 1 2, Qingxian Luan 1	Front Cell Infect Microbiol . 2022 Oct 10:12:998600. doi: 10.3389/fcimb.2022.998600.			2022	doi: 10.3389/fcimb.2022.998600.
33197063	Influence of insulin on the healing of exposed dental pulp after pulp capping: An experimental study in a dog model	Mokhtar A Al-Anesi 1, Ashraf M Abu-Seida 2, Salma H El Ashry 3, Abeer H Mahran 3, Ehab S Abd-Elhamid 3	Spec Care Dentist . 2021 Jan;41(1):49-59. doi: 10.1111/scd.12545. Epub 2020 Nov 16.			2020	doi: 10.1111/scd.12545.
24352501	Simvastatin inhibits LPS-induced alveolar bone loss during metabolic syndrome	J Jin 1, E R Machado, H Yu, X Zhang, Z Lu, Y Li, M F Lopes-Virella, K L Kirkwood, Y Huang	J Dent Res . 2014 Mar;93(3):294-9. doi: 10.1177/0022034513516980.			2014	doi: 10.1177/0022034513516980.
7626416	Growth hormone and insulin-like growth factor-I in odontogenesis	W G Young 1	Int J Dev Biol . 1995 Feb;39(1):263-72.			1995	doi: 10.4103/jomfp.JOMFP_222_15
29391704	Correlation of salivary glucose level with blood glucose level in diabetes mellitus	Shreya Gupta, Meghanand T Nayak , JD Sunitha 1, Geetanshu Dawar, Nidhi Sinha, Neelakshi Singh Rallan	J Oral Maxillofac Pathol. 2017 Sep-Dec;21(3):334–339. doi: 10.4103/jomfp.JOMFP_222_15			2017	doi: 10.4103/jomfp.JOMFP_222_15
34255745	Inhibition of mTOR signaling and clinical activity of metformin in oral premalignant lesions	J Silvio Gutkind 1 2, Alfredo A Molinolo 1, Xingyu Wu 1 2, Zhiyong Wang 1 2, Daniela Nachmanson 1 3, Olivier Harismendy 1 4, Ludmil B Alexandrov 1, Beverly R Wuertz 5, Frank G Ondrey 5, Denise Laronde 6 7, Leigha D Rock 7, Miriam Rosin 7, Charles Coffey 1, Valerie D Butler 8, Lisa Bengtson 9, Chiu-Hsieh Hsu 8, Julie E Bauman 8, Stephen M Hewitt 10, Ezra Ew Cohen 1, H-H Sherry Chow 8, Scott M Lipp…	JCI Insight . 2021 Sep 8;6(17):e147096. doi: 10.1172/jci.insight.147096.			2021	doi: 10.1172/jci.insight.147096.
